# Supplementary material for: Association of Epicardial Adipose Tissue with Novel Inflammation and Heart Failure Biomarkers in Type 2 Diabetes Patients: Effect of Metabolic Control
Source: J Clin Med. 2025 Jul 2;14(13):4687. doi: 10.3390/jcm14134687 (PMC12249967; doi:10.3390/jcm14134687)
Supplement: Supplementary file 1 [file jcm-14-04687-s001.zip]

Archive with 1 entries (1 files):
- jcm-3680295-supplementary.pdf
